# Supplementary material for: Investigation of Polyester Tire Cord Glycolysis Accompanied by Rubber Crumb Devulcanization
Source: Polymers (Basel). 2022 Feb 11;14(4):684. doi: 10.3390/polym14040684 (PMC8878447; doi:10.3390/polym14040684)
Supplement: Supplementary file 1 [file polymers-14-00684-s001.zip]

Archive with 1 entries (1 files):
- polymers-1583322-supplementary.pdf
